# Supplementary material for: Re-sampling strategy to improve the estimation of number of null hypotheses in FDR control under strong correlation structures
Source: BMC Bioinformatics. 2007 May 18;8:157. doi: 10.1186/1471-2105-8-157 (PMC1890303; doi:10.1186/1471-2105-8-157)
Supplement: Additional file 1 — The file contains the R source code of functions to create Data-B, Data-M simulated data sets, and SampG, SampS methods to estimate the π0. [file 1471-2105-8-157-S1.R]

## R-source codes for the manuscript:
##     "Re-sampling strategy to improve the estimation of number of null hypotheses in FDR control under strong correlation structures"
##     Xin Lu,  David L. Perkins
##     UCSD
##     BMC Bioinformatics, 2007
##
## Author:  Xin Lu,   xinlu@ucsd.edu,  5/2007
##

## library for q-value method
library(qvalue)

## function to create data set Data-B with correated genes
## Inputs:
##     nSample:  number of samples, split evenly into 2 classes
##     nGene:    number of genes
##     nGroup:   number of blocks of correlated genes, genes within a block is correlated
##               with constant correlation coefficient between gene, and independent between blocks
##     CorGroup: rho, the correlation constant for each block
##     fInf:     proportion of H1 blocks, a real number between [0,1], other blocks are H0
##     b1, b2:   parameter of the beta distribution to generate the mean difference in H1 blocks
## Return:
##     a data matrix with nGene rows and nSample columns
CreatDataB <- function( nSample, nGene, nGroup, CorGroup=.5, fInf=0.3, b1=4, b2=20 )
{
    GroupSize <- nGene/nGroup
    DataMat <- matrix(0, nrow=nSample, ncol=nGene )

    MeanDiff <- rbeta( nGroup*fInf, b1, b2 ) * sign( rnorm(nGroup*fInf))

    h1 <- matrix( rep(MeanDiff, nSample/2), nrow=nSample/2, ncol=nGroup*fInf, byrow=T)
    h2 <- rbind(h1, h1*-1) + matrix( rnorm( nSample*nGroup*fInf), ncol=nGroup*fInf)

    GroupCenter <- cbind(h2, matrix( rnorm(nSample*nGroup*(1-fInf)), ncol=nGroup*(1-fInf) ) )

    DataCrt <- apply( GroupCenter, 2, function(x)
                        {
                            (1-CorGroup)*matrix( rnorm(nSample*GroupSize), ncol=GroupSize ) + CorGroup*x
                        }
                    )

    if( GroupSize == 1 )
    {
        DataMat <- DataCrt
    } else
    {
        for( i in 1:nGroup )
        {
            DataMat[, ((i-1)*GroupSize+1) : (i*GroupSize) ] <- matrix( DataCrt[,i], ncol=GroupSize )
        }
    }

    ret <- t(DataMat)
}

## function to create data set Data-M with correated genes from real microarray data
## Inputs:
##     PosData:   data matrix of gene expression in class1
##     NegData:   data matrix of gene expression in class2
##                the 2 data matrix must have the same number of genes, in the same order
##     fInf:     proportion of H1 blocks, a real number between [0,1], other blocks are H0
## Return:
##     a data matrix with fInf genes remained and other genes permuted to creat H0
CreatDataM <- function( PosData, NegData, fInf=0.3 )
{
    nGene <- nrow(PosData)
    nSample <- ncol(PosData) + ncol(NegData)
    
    nKeep <- nGene * fInf

    PermData <- matrix( nrow=nGene, ncol=nSample)
    PermSampInd <- sample(nSample)

    PermData[1:nKeep, ] <- cbind( PosData[1:nKeep,], NegData[1:nKeep,] )
    PermData[(1+nKeep):nGene,] <- cbind( PosData[(1+nKeep):nGene,], NegData[(1+nKeep):nGene,] )[, PermSampInd]

    ret <- PermData
}


## function to estimate qvalue by given Pvals and pi0,
## a mimic of the q-value method in library q-value, using an estimated pi0 as input
myQval <- function(p, pi0)
{
    u <- order(p)
    m <- length(p)
    qvalue.rank <- function(x) {
        idx <- sort.list(x)
        fc <- factor(x)
        nl <- length(levels(fc))
        bin <- as.integer(fc)
        tbl <- tabulate(bin)
        cs <- cumsum(tbl)
        tbl <- rep(cs, tbl)
        tbl[idx] <- tbl
        return(tbl)
    }
    v <- qvalue.rank(p)
    qvalue <- pi0 * m * p/v
    qvalue[u[m]] <- min(qvalue[u[m]], 1)
    for (i in (m - 1):1) {
        qvalue[u[i]] <- min(qvalue[u[i]], qvalue[u[i + 1]], 1)
    }

    ret <- qvalue
}

## function for SampG method
## Inputs:
##     DataMat:     data matrix of gene expression pattern, each row for a gene and each column for a sample
##     ClassLab:    class label for the samples, 1 and -1 for the 2 classes
##     SampleRatio: ratio of re-sampling
##     replace:     sample with or without replacement
##     nIndSamp:    times of resampling
## Return:
##     a vector of the PI0 estimated from each re-sampling
SampG <- function( DataMat, ClassLab, SampleRatio=2/3, replace=F, nIndSamp=100)
{
    ## split data into pos and neg group
    PosData <- DataMat[ , which(ClassLab==1)]
    NegData <- DataMat[ , which(ClassLab==-1)]
    nPos <- ncol(PosData)
    nNeg <- ncol(NegData)

    pperm.qvalue <- vector( length=nIndSamp )
    
    ## sometimes the Pi0 estimation is <= 0 and will return a 0 instead of a list of qval returns
    j <- 1
    while( j <= nIndSamp )
    {
         IndSampPos <- t( apply( PosData, 1,
                              function(x) sample(x, nPos*SampleRatio, replace=replace) ) )
         IndSampNeg <- t( apply( NegData, 1,
                              function(x) sample(x, nNeg*SampleRatio, replace=replace) ) )

         IndSampData <- cbind( IndSampPos, IndSampNeg)
         IndSampClass <- c( rep(1, ncol(IndSampPos)), rep(-1, ncol(IndSampNeg) ) )
         PosInd <- which( IndSampClass == 1 )
         NegInd <- which( IndSampClass == -1 )

         IndSampPP <- apply( IndSampData, 1,
                      function(x) t.test( x[PosInd], x[NegInd])$p.value )
         tq <- qvalue(IndSampPP)

         if( !is.numeric(tq) )
         {
             pperm.qvalue[j] <- tq$pi0
             j <- j + 1
         }
    }
    
    ret <- pperm.qvalue
}


## function for SampS method
## Inputs:
##     DataMat:     data matrix of gene expression pattern, each row for a gene and each column for a sample
##     ClassLab:    class label for the samples, 1 and -1 for the 2 classes
##     SampleRatio: ratio of re-sampling
##     replace:     sample with or without replacement
##     nIndSamp:    times of resampling
## Return:
##     a vector of the PI0 estimated from each re-sampling
SampS <- function( DataMat, ClassLab, SampleRatio=2/3, replace=F, nIndSamp=100)
{
    ## split data into pos and neg group
    PosData <- DataMat[ , which(ClassLab==1)]
    NegData <- DataMat[ , which(ClassLab==-1)]
    nPos <- ncol(PosData)
    nNeg <- ncol(NegData)

    pperm.qvalue <- vector( length=nIndSamp )

    ## sometimes the Pi0 estimation is <= 0 and will return a 0 instead of a list of qval returns
    j <- 1
    while( j <= nIndSamp )
    {
         PermSampPos <- PosData[, sample(nPos, nPos*SampleRatio, replace=replace)]
         PermSampNeg <- NegData[, sample(nNeg, nNeg*SampleRatio, replace=replace)]

         PermSampData <- cbind( PermSampPos, PermSampNeg)
         PermSampClass <- c( rep(1, ncol(PermSampPos)), rep(-1, ncol(PermSampNeg) ) )
         PosInd <- which(PermSampClass == 1)
         NegInd <- which(PermSampClass == -1)

         PermSampPP <- apply( PermSampData, 1,
                      function(x) t.test( x[PosInd], x[NegInd])$p.value )

         tq <- qvalue(PermSampPP)

         if( !is.numeric(tq) )
         {
             pperm.qvalue[j] <- tq$pi0
             j <- j + 1
         }
    }

    ret <- pperm.qvalue
}
